# Supplementary material for: Structure–Activity Relationship of Graphene-Based Materials: Impact of the Surface Chemistry, Surface Specific Area and Lateral Size on Their In Vitro Toxicity
Source: Nanomaterials (Basel). 2021 Nov 4;11(11):2963. doi: 10.3390/nano11112963 (PMC8619174; doi:10.3390/nano11112963)
Supplement: Supplementary file 1 [file nanomaterials-11-02963-s001.zip]

Archive with 1 entries (1 files):
- nanomaterials-1438696-supplementary.pdf
